# Supplementary material for: Divergent changes in particulate and mineral-associated organic carbon upon permafrost thaw
Source: Nat Commun. 2022 Aug 29;13:5073. doi: 10.1038/s41467-022-32681-7 (PMC9424277; doi:10.1038/s41467-022-32681-7)
Supplement: Supplementary file 4 — Supplementary Data 1 [file 41467_2022_32681_MOESM4_ESM.xlsx]

## Sheet: Sheet1
Site ID	Plot	SOC (g kg-1 soil)	POC (g kg-1 soil)	Heavy POC (g kg-1 soil)	MAOC (g kg-1 soil)	OC-Fe (g kg-1 soil)	POC (%)	Heavy POC (%)	MAOC (%)	OC-Fe (%)	AGB (g m-2)	BGB (g m-2)	Soil temperature (oC)	Soil moisture (wt%)	pH	Clay+silt (%)	Fed (g kg-1 soil)	Feo (g kg-1 soil)	Fep (g kg-1 soil)	Illite/smectite (%)	Illite (%)	SSA (m2 g-1 MAOM)
SLH	Control	177.973	8.26916	71.8854	91.7933	14.7685	4.64629	40.3912	51.577	8.29813	68.64	383.96	9.4	189.67	6.03	61.4779	17.7804	11.8714	4.07706	65	22	9.4061
SLH	Control	183.128	14.8196	82.7096	70.5022	13.2858	8.09248	45.165	38.4989	7.25491	135.44	588.87	7.7	226.514	5.92	58.8634	18.57	12.4888	4.1612	58	31	9.8758
SLH	Control	200.835	13.4993	88.98	73.8203	12.5771	6.7216	44.3051	36.7567	6.26239	78.8	441.65	8.5	194.61	5.67	67.4421	17.3772	12.641	4.15587	59	30	8.0777
SLH	Control	199.96	9.18975	84.9569	70.6643	10.7731	4.59579	42.4869	35.3392	5.38762	97.2	304.65	9.1	186.21	5.68	65.9358	17.3776	11.1727	3.4546	57	32	9.596
SLH	Control	215.16	20.6242	88.0589	85.7199	9.65825	9.58552	40.9272	39.8401	4.48888	181.52	551.92	8.3	242.084	5.4	62.1827	18.4464	10.8673	4.3112	57	33	11.3251
SLH	Control	187.825	11.1459	86.8023	73.7767	13.0955	5.9342	46.2145	39.2795	6.97216	100.2	503.01	9.7	182.27	5.55	66.8577	16.5726	10.6164	3.9231	63	26	10.5566
SLH	Control	180.73	12.524	76.2438	73.8312	14.1758	6.9297	42.1866	40.8517	7.84365	110.6	360.39	8.2	219.114	5.87	66.1774	10.9989	7.0578	2.9169	54	33	9.5363
SLH	Control	177.507	12.0567	82.2548	75.3485	13.1629	6.79226	46.3389	42.4482	7.41544	142.12	548.77	8.8	187.21	5.74	67.1908	20.7834	12.771	4.57868	57	31	10.0189
SLH	Control	172.777	8.94956	85.2845	67.4488	11.1824	5.17983	49.361	39.0381	6.47216	76.76	471.18	8.5	178.81	5.49	69.358	12.2232	6.9282	2.8951	58	31	10.0476
SLH	Control	186.439	11.3575	91.5453	71.4433	11.5285	6.0918	49.102	38.3199	6.18353	108.6	360.04	7.4	234.684	5.97	57.8284	19.5822	13.018	4.707	58	32	9.7526
SLH	Control	173.84	13.4253	74.8648	75.8731	12.2745	7.72281	43.0654	43.6455	7.06079	106.4	447.62	8.3	204.945	5.64	68.5411	12.5856	8.22146	3.8729	56	32	9.9118
SLH	Control	174.328	7.07796	74.15	71.9422	11.8828	4.06013	42.5348	41.2683	6.81634	70.8	305	7.1	187.78	5.96	69.1462	17.73	11.0771	3.66581	60	28	10.1486
SLH	Control	188.554	14.8604	86.3355	67.5082	11.4806	7.88125	45.7882	35.8031	6.08878	112.32	493.38	9.4	198.202	5.83	70.2412	12.7872	10.0286	3.4824	63	27	8.9343
SLH	Control	189.472	10.3348	86.9533	72.2753	14.0523	5.45451	45.8925	38.1457	7.41656	96.96	415.79	9.5	185.214	5.58	67.9816	14.8716	10.0156	4.165	62	28	8.5156
SLH	Control	158.631	7.02717	64.7759	87.7214	13.8696	4.42988	40.8344	55.2991	8.74331	102.72	408.05	9.1	186.895	6.06	59.9852	18.148	12.4514	4.343	61	31	8.9416
SLH	1 year	187.435	9.50457	82.0509	75.4074	10.9372	5.07086	43.7756	40.2312	5.83521	67.6	308.363	11.3	166.154	5.67	64.296	13.4964	11.479	3.33594	56	32	9.6209
SLH	1 year	189.753	11.6919	78.3026	90.2765	10.7774	6.16163	41.2655	47.5757	5.67967	85.84	440.194	8.2	175.455	5.96	67.3812	15.606	11.1257	4.03988	57	32	9.7454
SLH	1 year	171.499	15.6426	72.7501	84.1517	9.90206	9.12107	42.4201	49.0683	5.77383	136.64	550.335	7.1	178.356	5.64	59.3762	17.5608	11.6314	3.9564	60	28	9.5835
SLH	1 year	174.695	10.6294	64.7162	76.1752	11.5968	6.08455	37.0453	43.6048	6.63831	93.44	421.761	10.3	183.563	5.67	63.3617	19.4316	11.8086	4.54587	60	28	11.3153
SLH	1 year	192.875	13.9293	96.1639	73.9973	11.9615	7.22193	49.858	38.3653	6.20167	103.92	499.349	9.2	185.403	5.71	59.7173	16.5636	11.54	3.48097	55	33	9.2554
SLH	1 year	175.336	13.6384	80.8482	77.0875	11.1396	7.77845	46.1104	43.9656	6.35326	116.24	521.074	8.7	179.677	5.61	58.7298	13.2732	13.964	3.813	56	33	8.288
SLH	1 year	191.784	15.7501	68.2527	81.7241	14.9652	8.2124	35.5883	42.6126	7.80315	111.68	519.243	7.9	180.134	5.5	57.0406	16.1352	11.3317	3.8736	59	28	8.9901
SLH	1 year	172.477	11.8136	71.665	80.1558	12.7009	6.84939	41.5504	46.4733	7.36383	93.2	443.644	9.6	158.364	5.86	64.0933	17.4604	13.009	4.6308	53	34	9.9459
SLH	1 year	202.875	13.8746	86.3976	94.4998	11.8688	6.839	42.5867	46.5804	5.8503	98.4	370.035	8.8	162.963	5.97	69.7499	13.3812	11.8156	3.9274	65	26	9.7035
SLH	1 year	168.564	16.0421	66.5639	83.8091	11.8226	9.51691	39.4887	49.7194	7.01369	174.56	618.873	8.8	190.672	5.43	68.8669	18.1508	12.7886	4.2576	62	26	10.6755
SLH	10 years	167.427	11.853	72.9927	78.5101	15.1867	7.07949	43.5968	46.8922	9.07063	168.16	785.828	9.3	190.672	5.47	63.1602	15.6204	12.9171	5.0838	60	29	8.9833
SLH	10 years	179.815	8.34511	81.6568	77.7932	17.122	4.64093	45.4115	43.2628	9.52198	136.64	722.166	9.5	172.447	5.44	62.0912	23.9796	15.648	6.06774	48	40	10.5707
SLH	10 years	167.103	5.49084	85.5124	67.9271	14.5404	3.28591	51.1736	40.6499	8.7015	95.36	417.782	9.2	170.845	5.61	61.6308	22.86	15.936	5.184	48	41	11.4974
SLH	10 years	162.111	5.54562	63.2722	87.8487	17.0714	3.42089	39.0303	54.1906	10.5307	119.68	445.634	9.7	170.711	5.8	57.21	22.1616	14.7543	5.022	64	25	9.2652
SLH	10 years	150.352	5.91981	56.6319	84.955	15.383	3.9373	37.6662	56.5041	10.2313	130.72	644.578	9.6	175.141	6.02	64.1834	17.9244	15.1571	4.93677	62	26	9.8972
SLH	10 years	151.187	7.08993	57.5905	76.1952	14.2367	4.68951	38.0922	50.398	9.4166	150.72	688.345	9.7	184.78	5.64	66.8978	21.4812	15.3073	4.95131	58	30	9.8562
SLH	10 years	158.095	7.09155	78.451	74.4782	14.0044	4.48562	49.6226	47.1097	8.85818	145.44	674.419	9.5	197.107	5.65	61.7861	20.9484	13.1415	5.32225	62	26	9.9887
SLH	10 years	156.478	8.50091	69.8227	77.4374	17.6006	5.43264	44.6213	49.4876	11.2479	149.44	744.049	9.3	190.791	6.07	67.345	24.1704	14.7366	5.05406	61	25	11.2346
SLH	10 years	163.58	6.19818	67.523	86.003	20.5999	3.78909	41.2784	52.5757	12.5932	125.28	686.356	10.4	165.236	5.71	63.5425	15.7656	13.721	5.234	52	34	8.9435
SLH	10 years	159.654	6.08168	66.6609	86.5721	18.6352	3.8093	41.7535	54.225	11.6723	142.72	706.25	9.4	165.474	6.13	55.226	14.95	13.3571	5.78523	55	34	7.9817
SLH	16 years	147.765	7.80308	61.3502	73.5283	15.4961	5.28073	41.5187	49.7602	10.487	141.92	545.106	9.4	172.469	5.93	67.5289	17.858	14.124	5.18516	55	33	9.5442
SLH	16 years	139.456	7.77648	48.2828	88.0068	19.649	5.5763	34.6223	63.1073	14.0898	136.4	640.599	9.1	168.125	6.04	66.3001	22.6364	21.67	6.8584	58	29	9.6977
SLH	16 years	116.727	3.30943	36.9873	70.0614	16.0687	2.83519	31.6871	60.0216	13.7661	87.16	401.866	10.7	139.793	6.44	62.7223	34.748	20.1314	7.18875	63	25	11.4896
SLH	16 years	127.175	3.64546	42.8516	83.0964	18.1646	2.86649	33.695	65.3402	14.2832	89.6	459.56	8.4	160.734	6.01	59.0107	28.0948	21.6615	7.4671	61	27	11.7269
SLH	16 years	82.9585	4.79695	25.2621	51.3114	14.1288	5.78235	30.4516	61.8519	17.0312	102.16	670.44	9.6	176.31	6.37	48.9846	16.52	19.894	6.816	61	27	6.5649
SLH	16 years	143.681	5.91578	51.1564	83.8619	15.8536	4.1173	35.6041	58.3667	11.0339	115.68	525.211	9	175.423	5.78	60.979	20.0364	14.893	6.648	62	28	10.6646
SLH	16 years	155.855	5.28977	68.014	75.5759	14.4568	3.39404	43.6394	48.4913	9.27584	96.08	549.085	10.7	175.573	5.72	52.0251	19.7172	13.1971	5.3634	66	24	9.248
SLH	16 years	149.191	7.52397	76.6469	64.9237	16.4263	5.04317	51.3749	43.5171	11.0102	127.44	543.116	8.2	176.645	5.89	56.9728	14.7836	15.336	4.6684	60	29	8.3257
SLH	16 years	123.406	5.12421	57.8174	69.7266	18.8529	4.15231	46.8513	56.5017	15.2771	95.68	485.423	9.3	173.529	5.99	49.0354	17.9568	17.8057	4.95344	54	33	6.9145
SLH	16 years	115.863	3.62452	54.2714	63.5466	13.7114	3.12828	46.841	54.8463	11.8342	93.7938	435.297	9.2	162.69	6.39	43.0716	23.5992	16.176	4.9222	58	32	6.2897
FEB	Control	92.9406	1.51426	37.6671	63.6691	11.7929	1.62928	40.5282	68.5052	12.6886	105.712	479.525	8.4	84.4373	6.68	63.3116	16.0868	9.691	2.9005	65	27	11.4531
FEB	Control	98.2934	2.8008	27.2887	54.6935	9.42948	2.84943	27.7625	55.6431	9.5932	124.081	547.694	7.5	103.754	6.5	61.3017	13.914	9.18732	2.74725	68	25	11.1576
FEB	Control	97.8134	2.39255	27.7849	53.1286	10.1803	2.44603	28.406	54.3162	10.4079	120.359	533.881	7.5	104.15	6.74	61.0253	15.0624	9.474	2.3808	60	31	10.3961
FEB	Control	94.1787	1.84829	25.8157	65.1037	13.8254	1.96253	27.4114	69.1279	14.68	118.211	525.91	8.6	102.681	6.62	61.465	14.634	9.12	3.12155	61	32	11.5869
FEB	Control	108.161	2.67684	53.302	60.4882	11.5064	2.47488	49.2805	55.9244	10.6382	114.666	512.754	8.1	116.231	6.47	64.9213	17.0352	10.734	3.39244	67	26	10.4651
FEB	Collapse	82.7218	1.22253	18.9762	57.4992	14.3899	1.47788	22.9398	69.5092	17.3955	106.617	491.912	8.8	67.1416	6.49	59.3293	20.7612	11.658	4.09297	70	23	11.926
FEB	Collapse	82.6982	0.978259	20.0203	66.7609	11.6995	1.18293	24.2088	80.7284	14.1472	102.382	476.611	9.1	77.4381	6.96	58.5831	27.2628	11.8127	3.7602	66	25	13.7816
FEB	Collapse	72.0554	1.34702	14.0663	57.6025	14.0091	1.86942	19.5215	79.942	19.4421	123.905	550.108	8.3	103.88	7.04	57.0476	18.8528	12.5541	3.6052	60	30	10.1957
FEB	Collapse	89.8559	1.38286	17.8638	66.4138	15.0499	1.53898	19.8805	73.9115	16.7489	107.175	542.703	9.3	70.6939	7.01	55.2531	19.5036	12.2712	3.7462	65	28	8.0176
FEB	Collapse	93.6964	1.50767	16.5279	80.6381	13.3805	1.6091	17.6399	86.0632	14.2807	114.096	519.018	10.1	58.5078	7.21	55.8997	21.5648	13.4644	3.78174	67	26	11.784
SEB	Control	149.188	8.85473	61.9723	75.4122	9.22807	5.93529	41.5398	50.5485	6.18554	105.216	500.885	7.8	126.002	6.75	65.3878	12.006	9.1122	2.11837	53	36	8.2026
SEB	Control	113.616	6.29717	52.2152	41.6759	8.41725	5.54249	45.9575	36.6812	7.40849	102.957	466.41	8.1	149.836	6.96	69.3686	14.4484	8.4322	1.93123	47	44	13.9574
SEB	Control	139.486	14.0861	58.4385	52.1295	9.2774	10.0985	41.8955	37.3725	6.65112	121.588	468.441	7.8	180.851	6.14	68.4587	11.8908	6.633	1.629	48	41	7.9574
SEB	Control	125.428	10.4935	59.1575	57.3258	9.72795	8.36619	47.1647	45.7043	7.75583	111.588	461.331	8	168.723	6.64	72.3054	14.9	9.50049	1.66181	47	45	17.8438
SEB	Control	119.967	7.81421	59.4435	51.7416	9.95261	6.51363	49.5499	43.1299	8.29612	110.007	510.112	8	139.674	6.73	66.0544	12.7092	9.006	2.0136	44	43	13.4662
SEB	Collapse	96.5024	6.14182	31.6626	51.7368	11.5878	6.36442	32.8101	53.6119	12.0078	119.892	540.087	8.3	89.0631	6.93	65.0583	15.7484	10.3298	2.4306	43	44	11.0303
SEB	Collapse	94.6546	2.95149	34.4697	50.975	10.7388	3.11817	36.4163	53.8537	11.3453	84.8293	413.687	8.8	91.048	7.05	62.5512	16.0364	10.0914	2.292	45	44	10.7274
SEB	Collapse	85.3549	3.63897	34.9809	57.3057	9.90194	4.26334	40.9829	67.1382	11.6009	102.253	469.737	9.1	128.263	7.05	59.8599	18.99	11.5457	2.31956	52	37	11.9116
SEB	Collapse	104.871	3.85131	37.2226	55.9272	9.93579	3.67243	35.4938	53.3297	9.47432	94.4777	448.161	8.8	113.035	7.01	64.5481	18.6784	10.392	2.15181	53	37	11.716
SEB	Collapse	75.5764	3.02024	30.1799	49.879	11.8634	3.99627	39.9329	65.9981	15.6972	100.422	463.123	8.5	89.5712	7.37	52.7886	16.646	9.422	2.2752	51	38	7.2192
ML	Control	156.19	6.86523	69.1481	70.1857	12.6968	4.39543	44.2717	44.9361	8.12907	102.198	470.375	9.9	114.74	5.9	69.3578	18.352	10.5054	3.142	61	29	13.9816
ML	Control	181.619	14.1422	68.7182	80.1352	16.2875	7.78673	37.8364	44.1227	8.96792	116.948	521.223	7.9	142.864	5.54	71.5104	19.288	10.65	3.112	57	30	23.6019
ML	Control	147.742	13.1937	55.3814	79.5168	15.5956	8.93027	37.4852	53.8215	10.556	131.803	576.35	7.6	149.664	5.83	73.149	18.456	12.01	3.198	71	22	15.7137
ML	Control	129.258	9.37911	64.3234	73.2437	15.679	7.25614	49.7638	56.6649	12.1301	110.774	521.202	7	120.074	5.58	74.451	19.86	11.2293	2.934	62	27	18.0172
ML	Control	150.377	12.4452	54.9318	82.0481	15.0852	8.27601	36.5293	54.5615	10.0316	119.827	431.906	7.3	129.023	5.4	74.4328	19.756	10.62	3.14387	61	32	23.1994
ML	Collapse	115.688	2.50325	46.2672	64.9501	20.1109	2.1638	39.9931	56.1425	17.3838	88.24	439.767	11.8	78.8369	5.81	60.108	20.0448	10.8224	3.81677	57	28	11.0152
ML	Collapse	109.33	2.76278	40.6249	63.406	20.4624	2.52701	37.1581	57.9951	18.7162	90.4666	433.791	11.1	112.816	5.94	60.8351	22.1616	12.064	3.4949	68	25	8.0866
ML	Collapse	113.163	3.1055	44.7312	64.7946	16.0678	2.74428	39.5283	57.258	14.1988	92.3388	440.492	10.5	55.4298	6.09	56.1092	20.362	11.9093	3.54588	64	25	9.8463
ML	Collapse	111.079	5.01681	31.6104	72.8761	18.4497	4.51642	28.4576	65.6073	16.6095	113.388	516.449	9.5	97.1402	6.32	55.9181	22.3884	12.531	3.89935	66	27	10.3535
ML	Collapse	122.534	8.00425	33.2565	69.3409	16.3087	6.53225	27.1406	56.589	13.3095	114.976	522.214	8.6	119.272	5.84	57.2803	21.3148	12.6514	3.762	63	28	12.0588
HSX	Control	112.409	2.76647	67.198	40.1842	8.21739	2.46106	59.7797	35.7481	7.31023	92.4661	467.48	6.7	133.104	5.68	45.0361	11.4244	4.56571	1.8438	37	46	10.5065
HSX	Control	105.957	2.8281	64.0404	32.1172	8.91418	2.66909	60.4397	30.3114	8.41299	97.1815	447.869	6.9	138.997	5.75	47.1196	9.7776	5.12857	1.8162	45	39	10.3521
HSX	Control	112.886	5.11828	66.676	40.1848	9.74108	4.53403	59.065	35.5978	8.62915	103.386	470.893	7.9	159.032	5.68	45.1878	10.1484	5.57707	1.731	44	40	9.4686
HSX	Control	104.208	2.45781	54.5669	40.8775	9.1787	2.35856	52.3634	39.2268	8.80804	86.0007	380.597	7.6	106.075	5.78	44.0061	10.5444	5.70293	1.29716	43	43	9.9202
HSX	Control	101.109	2.90987	54.4014	43.4332	10.8441	2.87796	53.8048	42.9569	10.7252	98.5425	415.81	7.1	136.133	6.18	44.8094	9.7092	5.68286	1.6836	47	39	11.2439
HSX	Collapse	81.2332	1.20312	31.3405	44.0708	13.7487	1.48106	38.5809	54.2522	16.9249	95.3278	451.213	8.8	86.286	7.19	39.7098	14.3244	5.877	2.31906	43	43	11.7147
HSX	Collapse	72.6152	1.25	31.0178	37.5805	11.3805	1.72141	42.7152	51.7529	15.6723	98.6348	488.576	10.2	90.1911	7.3	41.7631	11.0388	6.91429	2.038	46	40	11.0022
HSX	Collapse	72.874	1.39056	30.9165	33.9929	10.2804	1.90817	42.4246	46.6461	14.1071	100.544	474.795	10.9	89.5852	7.26	45.5971	12.384	6.73854	2.14561	37	45	10.4026
HSX	Collapse	66.6877	0.820932	33.2771	41.587	10.444	1.23101	49.8999	62.3609	15.6611	88.196	425.679	9.2	89.6404	7.19	41.0564	13.6872	6.46195	2.54575	40	39	10.9723
HSX	Collapse	62.1232	1.65201	23.7316	37.7546	10.992	2.65925	38.2009	60.7738	17.6938	106.7	463.765	9.4	77.7692	7.68	41.8216	11.8648	5.94585	2.2612	42	45	11.229
HH	Control	82.2858	7.45051	37.9424	43.4171	8.63604	9.05443	46.1105	52.7638	10.4952	92.3103	429.792	7.1	131.202	6.71	46.7753	12.708	6.01756	1.9854	56	34	9.8919
HH	Control	97.2639	6.13713	39.5543	47.194	8.12383	6.30977	40.667	48.5216	8.35236	86.2153	407.173	7	154.763	6.4	41.3133	14.8768	7.51024	2.132	53	34	10.082
HH	Control	88.8301	7.99827	33.0222	45.2569	9.32704	9.00401	37.1746	50.9477	10.4999	91.8045	427.915	6.1	144.157	6.61	39.4519	10.8432	5.382	2.049	53	35	10.4297
HH	Control	98.1032	6.77279	34.7654	61.5573	8.33605	6.90374	35.4376	62.7475	8.49722	87.9073	413.452	6	137.912	5.82	44.8012	10.5156	5.78537	2.181	58	31	11.954
HH	Control	86.6602	1.24417	37.8982	43.462	6.35704	1.43568	43.7319	50.1521	7.33559	83.2517	396.176	6.7	129.928	6.46	39.3075	12.4092	6.117	2.61	51	36	10.8267
HH	Collapse	68.0602	0.711724	30.1732	29.4461	9.41672	1.04573	44.3332	43.2648	13.8359	85.0537	448.482	8.7	76.8318	6.85	43.955	13.2552	6.8439	2.03239	52	36	8.927
HH	Collapse	65.8284	0.698865	27.1391	32.0312	7.81059	1.06165	41.2271	48.6586	11.8651	92.3576	440.559	8.3	58.1292	7.48	42.9163	17.0784	6.507	2.3224	51	36	10.7761
HH	Collapse	84.8328	0.944108	44.0561	43.9767	8.24174	1.11291	51.9329	51.8393	9.71528	91.8474	438.732	7.1	74.211	6.96	42.4338	18.6444	8.739	2.5888	56	34	11.0285
HH	Collapse	87.6193	2.58511	40.5215	56.2855	7.56159	2.95038	46.2472	64.2386	8.63005	95.6834	452.49	8.4	71.3773	7.21	44.1476	16.7256	8.133	2.17568	52	36	10.9109
HH	Collapse	81.987	3.22494	33.2394	45.3169	7.65206	3.93348	40.5423	55.2733	9.33326	95.0184	450.102	9.1	69.5032	7.52	41.9718	16.3152	8.22439	2.8126	49	37	11.2152
